# Supplementary material for: Genome-Wide Identification and Analysis of WD40 Family and Its Expression in F. vesca at Different Coloring Stages
Source: Int J Mol Sci. 2024 Nov 17;25(22):12334. doi: 10.3390/ijms252212334 (PMC11594367; doi:10.3390/ijms252212334)
Supplement: Supplementary file 1 [file ijms-25-12334-s001.zip]

Archive with 5 entries (5 files):
- Supplementary Table S1.pdf
- Supplementary Table S2.xlsx
- Supplementary Table S3.pdf
- Supplementary Table S4.xlsx
- Supplementary Table S5.pdf
