# Supplementary material for: Genome-Wide Identification and Analysis of WD40 Family and Its Expression in F. vesca at Different Coloring Stages
Source: Int J Mol Sci. 2024 Nov 17;25(22):12334. doi: 10.3390/ijms252212334 (PMC11594367; doi:10.3390/ijms252212334)
Supplement: Supplementary file 1 [file ijms-25-12334-s001.zip › Supplementary Table S2.xlsx]

## Sheet: Sheet1
title	T3s	C3s	A3s	G3s	CAI	CBI	Fop	Nc	GC3s	GC	L_sym	L_aa	Gravy	Aromo
FvWD40-1	0.4135	0.2206	0.3089	0.3225	0.172	-0.15	0.342	56.29	0.287	0.437	476	498	-0.453615	0.078313
FvWD40-2	0.4242	0.2273	0.2542	0.2909	0.246	0.008	0.419	52.1	0.303	0.461	74	80	0.01	0.0875
FvWD40-3	0.4317	0.1887	0.3293	0.2899	0.191	-0.088	0.368	53.15	0.304	0.433	1071	1112	-0.261331	0.080935
FvWD40-4	0.3596	0.3014	0.3097	0.2688	0.239	-0.008	0.427	54.42	0.31	0.437	344	357	-0.331092	0.081232
FvWD40-5	0.4831	0.2025	0.321	0.2658	0.21	-0.074	0.391	50.69	0.311	0.452	824	870	-0.648966	0.055172
FvWD40-6	0.448	0.2205	0.3431	0.2688	0.21	-0.06	0.384	54.37	0.311	0.423	859	897	-0.271572	0.103679
FvWD40-7	0.3588	0.2787	0.3146	0.2872	0.195	-0.03	0.396	57.92	0.311	0.432	1293	1337	-0.132909	0.063575
FvWD40-8	0.4783	0.1658	0.3563	0.2584	0.228	-0.081	0.386	50.54	0.311	0.442	446	468	-0.545727	0.07265
FvWD40-9	0.4706	0.243	0.2249	0.3324	0.256	-0.016	0.418	52.71	0.313	0.429	483	500	-0.635	0.07
FvWD40-10	0.4593	0.215	0.3185	0.268	0.218	-0.077	0.386	53.94	0.318	0.417	360	375	-0.261067	0.069333
FvWD40-11	0.3819	0.2686	0.3321	0.2481	0.204	-0.037	0.405	58.79	0.318	0.423	358	371	-0.10027	0.080863
FvWD40-12	0.4333	0.2123	0.3725	0.25	0.198	-0.059	0.389	53.12	0.319	0.448	1000	1034	-0.239072	0.068665
FvWD40-13	0.4568	0.2158	0.2869	0.2532	0.198	-0.034	0.402	57.17	0.323	0.43	316	332	-0.15	0.105422
FvWD40-14	0.5216	0.1993	0.3309	0.245	0.235	-0.14	0.353	52.85	0.326	0.442	368	384	-0.46875	0.075521
FvWD40-15	0.25	0.3522	0.1906	0.4675	0.193	0.006	0.432	54.34	0.327	0.448	440	463	-0.385097	0.086393
FvWD40-16	0.4565	0.1929	0.3453	0.2264	0.201	-0.047	0.386	51.94	0.327	0.443	1576	1620	-0.187408	0.066049
FvWD40-17	0.4514	0.1991	0.3986	0.2487	0.199	-0.115	0.364	50.52	0.329	0.424	549	571	-0.655342	0.073555
FvWD40-18	0.4441	0.222	0.318	0.2768	0.19	-0.062	0.382	54.41	0.33	0.44	702	722	-0.265374	0.080332
FvWD40-19	0.2399	0.5498	0.1695	0.2636	0.308	0.223	0.561	46.19	0.33	0.447	312	323	-0.297214	0.089783
FvWD40-20	0.3773	0.3333	0.281	0.3084	0.216	-0.032	0.419	56.67	0.33	0.445	332	347	-0.567147	0.089337
FvWD40-21	0.4241	0.2451	0.3585	0.2135	0.204	-0.113	0.363	54.27	0.333	0.451	289	299	-0.270234	0.070234
FvWD40-22	0.4402	0.2448	0.3432	0.2574	0.228	-0.034	0.417	54.01	0.333	0.47	657	688	-0.57718	0.088663
FvWD40-23	0.4098	0.2405	0.4057	0.1934	0.205	-0.119	0.357	54.62	0.334	0.427	540	554	-0.366968	0.072202
FvWD40-24	0.4549	0.1926	0.3424	0.2471	0.197	-0.072	0.378	51.41	0.334	0.433	1317	1375	-0.087054	0.080727
FvWD40-25	0.3022	0.3993	0.2125	0.2554	0.225	0.062	0.456	61	0.335	0.434	298	317	-0.142271	0.07571
FvWD40-26	0.4188	0.3063	0.1922	0.3643	0.223	-0.081	0.372	52.89	0.335	0.411	384	405	-0.507901	0.08642
FvWD40-27	0.3414	0.3655	0.2834	0.2489	0.212	-0.042	0.401	58.62	0.335	0.428	334	341	-0.546628	0.105572
FvWD40-28	0.4712	0.195	0.3304	0.2715	0.161	-0.159	0.327	51.15	0.336	0.416	785	813	-0.332595	0.087331
FvWD40-29	0.2504	0.3677	0.2262	0.3969	0.203	0.062	0.46	54.4	0.336	0.406	715	747	-0.366801	0.084337
FvWD40-30	0.458	0.2175	0.2782	0.2998	0.224	0.008	0.421	54	0.337	0.417	726	760	-0.217369	0.072368
FvWD40-31	0.4202	0.2055	0.2914	0.3068	0.181	-0.13	0.352	51.85	0.338	0.436	366	377	-0.204509	0.076923
FvWD40-32	0.4726	0.2329	0.2655	0.215	0.21	-0.037	0.385	53.75	0.34	0.43	156	164	0.243902	0.103659
FvWD40-33	0.3921	0.2784	0.2962	0.2727	0.223	0.036	0.442	58.81	0.34	0.44	491	505	-0.478416	0.085149
FvWD40-34	0.4212	0.2201	0.3455	0.2662	0.188	-0.085	0.375	54.16	0.341	0.427	432	452	-0.541372	0.081858
FvWD40-35	0.4817	0.198	0.3359	0.234	0.202	-0.05	0.385	52.19	0.341	0.438	493	511	-0.295499	0.066536
FvWD40-36	0.4719	0.1948	0.3239	0.2167	0.24	0.03	0.438	51.13	0.341	0.474	267	281	0.101423	0.081851
FvWD40-37	0.3933	0.2416	0.3547	0.2932	0.185	-0.063	0.386	54.25	0.342	0.433	673	692	-0.677023	0.080925
FvWD40-38	0.4939	0.197	0.331	0.1939	0.216	-0.099	0.37	52.24	0.342	0.437	373	389	-0.214396	0.069409
FvWD40-39	0.4882	0.2453	0.2976	0.266	0.213	-0.132	0.356	54.16	0.343	0.428	494	513	-0.733528	0.079922
FvWD40-40	0.4334	0.1802	0.3449	0.241	0.198	-0.089	0.359	52.25	0.344	0.481	1364	1408	-0.1875	0.053977
FvWD40-41	0.4213	0.2472	0.25	0.3096	0.182	-0.045	0.39	53.05	0.346	0.436	400	425	-0.216706	0.089412
FvWD40-42	0.4215	0.2063	0.2584	0.2899	0.201	-0.019	0.4	52.11	0.346	0.426	235	248	-0.08629	0.072581
FvWD40-43	0.4375	0.1993	0.3868	0.2366	0.21	-0.087	0.384	50.78	0.348	0.442	727	768	-0.542188	0.065104
FvWD40-44	0.4199	0.2087	0.3111	0.3352	0.176	-0.118	0.349	52.21	0.349	0.461	498	524	-0.260305	0.072519
FvWD40-45	0.4571	0.1794	0.3655	0.192	0.192	-0.083	0.367	51.67	0.351	0.463	725	753	-0.222045	0.067729
FvWD40-46	0.3976	0.2717	0.3079	0.2693	0.22	-0.017	0.412	55.3	0.352	0.447	611	633	-0.665245	0.064771
FvWD40-47	0.4606	0.1806	0.2802	0.3708	0.189	-0.138	0.344	48.17	0.353	0.414	538	552	-0.511413	0.077899
FvWD40-48	0.4667	0.1842	0.3372	0.2555	0.201	-0.06	0.377	51.85	0.353	0.485	3468	3607	-0.142528	0.076795
FvWD40-49	0.4551	0.2247	0.2971	0.2484	0.208	-0.039	0.397	54.61	0.354	0.404	421	430	0.013023	0.069767
FvWD40-50	0.1569	0.6373	0.1092	0.2813	0.288	0.254	0.566	40.39	0.354	0.426	226	232	-0.143965	0.073276
FvWD40-51	0.4591	0.1947	0.3448	0.2469	0.187	-0.092	0.377	52.16	0.354	0.446	472	491	-0.535234	0.112016
FvWD40-52	0.2514	0.459	0.1391	0.3811	0.237	0.144	0.501	50.61	0.354	0.447	411	423	-0.22104	0.094563
FvWD40-53	0.3975	0.2888	0.3418	0.2157	0.239	0.003	0.435	59.2	0.354	0.455	370	388	-0.308505	0.108247
FvWD40-54	0.4186	0.207	0.2409	0.3816	0.187	-0.094	0.36	53.53	0.355	0.42	772	803	-0.098257	0.088418
FvWD40-55	0.4119	0.2222	0.3744	0.246	0.197	-0.095	0.367	53.62	0.355	0.433	1051	1091	-0.255545	0.087076
FvWD40-56	0.4926	0.1488	0.3686	0.2618	0.197	-0.127	0.359	46.86	0.356	0.424	854	901	-0.705328	0.055494
FvWD40-57	0.4601	0.18	0.3241	0.2629	0.201	-0.067	0.379	52.77	0.356	0.414	1879	1923	-0.393916	0.056162
FvWD40-58	0.4253	0.225	0.3113	0.2687	0.185	-0.116	0.351	55.22	0.357	0.463	787	816	-0.241299	0.090686
FvWD40-59	0.3703	0.2514	0.2671	0.3302	0.221	0.026	0.439	55.94	0.358	0.435	426	448	-0.393973	0.075893
FvWD40-60	0.4242	0.2227	0.3634	0.2807	0.214	-0.086	0.386	55.88	0.358	0.458	523	546	-0.570879	0.087912
FvWD40-61	0.3802	0.3085	0.314	0.2417	0.216	-0.046	0.401	54.74	0.358	0.442	426	444	-0.321622	0.081081
FvWD40-62	0.3342	0.3479	0.3344	0.2526	0.21	-0.019	0.415	57.85	0.36	0.435	424	444	-0.353604	0.099099
FvWD40-63	0.4093	0.2562	0.3358	0.2395	0.206	-0.014	0.414	57.98	0.36	0.444	333	350	-0.431714	0.091429
FvWD40-64	0.4136	0.2201	0.3807	0.2386	0.197	-0.052	0.386	52.24	0.36	0.439	1415	1476	-0.168767	0.066396
FvWD40-65	0.4224	0.2081	0.349	0.2473	0.211	-0.048	0.402	53.94	0.362	0.467	376	389	-0.348843	0.064267
FvWD40-66	0.2245	0.4021	0.1281	0.4706	0.205	0.08	0.466	50.92	0.362	0.44	446	467	-0.373233	0.070664
FvWD40-67	0.4549	0.2188	0.328	0.2426	0.218	-0.008	0.42	52.22	0.362	0.462	629	658	-0.386322	0.080547
FvWD40-68	0.4693	0.2626	0.3322	0.2007	0.251	0.054	0.464	56.93	0.362	0.426	414	429	-0.50676	0.128205
FvWD40-69	0.4366	0.1918	0.3416	0.2682	0.188	-0.074	0.371	52.16	0.363	0.455	700	721	-0.280583	0.059639
FvWD40-70	0.2746	0.4613	0.1762	0.312	0.225	0.055	0.453	48.87	0.364	0.458	333	343	-0.227405	0.067055
FvWD40-71	0.0725	0.7681	0.0536	0.2736	0.271	0.224	0.546	30.87	0.364	0.433	302	319	-0.130721	0.109718
FvWD40-72	0.4294	0.2117	0.3466	0.2807	0.213	-0.069	0.391	50.02	0.365	0.459	627	655	-0.662595	0.067176
FvWD40-73	0.385	0.276	0.3064	0.2897	0.187	-0.071	0.386	57.89	0.365	0.446	511	525	-0.712	0.060952
FvWD40-74	0.464	0.227	0.2783	0.2831	0.198	-0.067	0.374	52.71	0.365	0.429	1177	1219	-0.202953	0.086136
FvWD40-75	0.4565	0.1691	0.3816	0.25	0.186	-0.068	0.385	52.66	0.366	0.445	493	510	-0.427451	0.086275
FvWD40-76	0.4085	0.2563	0.2932	0.2363	0.224	0.005	0.423	57.9	0.366	0.414	400	413	0.1523	0.062954
FvWD40-77	0.3881	0.2918	0.209	0.37	0.21	-0.063	0.398	55.85	0.366	0.446	851	878	-0.667312	0.066059
FvWD40-78	0.4321	0.2798	0.2952	0.2618	0.224	-0.06	0.389	60.12	0.367	0.45	285	296	-0.082432	0.114865
FvWD40-79	0.4612	0.2233	0.3661	0.2222	0.197	-0.134	0.348	54.76	0.367	0.437	244	261	-0.1659	0.114943
FvWD40-80	0.4638	0.2172	0.3438	0.2512	0.194	-0.098	0.364	53.71	0.369	0.444	621	643	-0.350544	0.087092
FvWD40-81	0.461	0.1669	0.3705	0.2209	0.197	-0.076	0.381	50.43	0.369	0.461	859	900	-0.285556	0.07
FvWD40-82	0.5045	0.1607	0.3071	0.2628	0.208	-0.063	0.383	50.08	0.37	0.425	530	554	-0.299458	0.079422
FvWD40-83	0.4893	0.2107	0.2731	0.2632	0.211	-0.012	0.414	52.62	0.371	0.432	324	340	0.081765	0.082353
FvWD40-84	0.4978	0.1664	0.352	0.2429	0.199	-0.129	0.339	49.24	0.371	0.432	797	826	-0.273366	0.088378
FvWD40-85	0.449	0.2015	0.3122	0.2471	0.222	-0.018	0.413	54.1	0.373	0.451	453	473	-0.35962	0.088795
FvWD40-86	0.4228	0.2662	0.3481	0.2537	0.187	-0.076	0.374	54.63	0.374	0.442	519	539	-0.345084	0.109462
FvWD40-87	0.4142	0.2663	0.3395	0.2702	0.186	-0.076	0.38	58.35	0.374	0.433	389	408	-0.483088	0.105392
FvWD40-88	0.4455	0.2614	0.3159	0.248	0.241	0.007	0.427	55.67	0.375	0.45	529	548	-0.531752	0.072993
FvWD40-89	0.5027	0.1913	0.3149	0.2595	0.201	-0.117	0.366	50.94	0.376	0.453	426	442	-0.526697	0.108597
FvWD40-90	0.5	0.1686	0.2624	0.3134	0.194	-0.123	0.351	51.54	0.376	0.422	194	206	-0.206311	0.116505
FvWD40-91	0.4286	0.2587	0.2203	0.3623	0.215	-0.096	0.376	57.74	0.377	0.446	303	315	-0.313651	0.088889
FvWD40-92	0.434	0.2528	0.2389	0.3398	0.213	-0.067	0.386	57.13	0.377	0.454	306	317	-0.250473	0.07571
FvWD40-93	0.1685	0.6966	0.1429	0.137	0.236	0.2	0.531	40.11	0.377	0.435	98	103	-0.2	0.087379
FvWD40-94	0.4633	0.1783	0.3877	0.2193	0.196	-0.1	0.376	50.13	0.378	0.442	724	761	-0.446255	0.063075
FvWD40-95	0.4457	0.2402	0.2943	0.2486	0.231	-0.011	0.42	57.1	0.379	0.442	507	523	-0.269025	0.066922
FvWD40-96	0.453	0.1848	0.3132	0.2305	0.17	-0.119	0.341	53.25	0.379	0.452	738	764	-0.26021	0.060209
FvWD40-97	0.4221	0.2941	0.317	0.2169	0.231	0.023	0.446	52.69	0.38	0.441	345	366	-0.195355	0.090164
FvWD40-98	0.4529	0.1924	0.3601	0.2384	0.194	-0.076	0.372	52.98	0.38	0.428	869	900	-0.132111	0.085556
FvWD40-99	0.4125	0.239	0.3256	0.2549	0.202	-0.068	0.38	53.93	0.38	0.449	766	802	-0.102245	0.089776
FvWD40-100	0.3904	0.2673	0.3452	0.1976	0.195	-0.048	0.388	52.88	0.38	0.453	366	372	0.239785	0.091398
FvWD40-101	0.4409	0.2204	0.3129	0.2481	0.189	-0.089	0.351	60.93	0.38	0.472	202	211	0.450237	0.118483
FvWD40-102	0.4599	0.2482	0.2571	0.2323	0.206	-0.047	0.381	58.9	0.382	0.442	147	154	0.237662	0.11039
FvWD40-103	0.438	0.2153	0.3525	0.2389	0.205	-0.06	0.392	53.51	0.382	0.458	319	344	-0.352616	0.078488
FvWD40-104	0.4765	0.1939	0.3356	0.292	0.189	-0.15	0.347	52.89	0.383	0.448	421	441	-0.481406	0.115646
FvWD40-105	0.4276	0.2298	0.3264	0.2436	0.212	-0.022	0.397	54	0.383	0.445	844	875	-0.044457	0.083429
FvWD40-106	0.4726	0.1729	0.3643	0.2355	0.172	-0.206	0.31	53.43	0.385	0.428	387	404	-0.44505	0.116337
FvWD40-107	0.3628	0.2159	0.4367	0.2503	0.172	-0.117	0.351	49.44	0.385	0.467	1278	1327	-0.244537	0.070083
FvWD40-108	0.4534	0.2461	0.3234	0.2012	0.208	-0.04	0.4	56.4	0.387	0.445	457	481	-0.510187	0.072765
FvWD40-109	0.4487	0.2013	0.3227	0.2818	0.203	-0.069	0.378	52.12	0.387	0.46	901	945	-0.320635	0.081481
FvWD40-110	0.4418	0.1894	0.379	0.2556	0.178	-0.108	0.363	52.42	0.387	0.443	1677	1748	-0.732666	0.07151
FvWD40-111	0.3676	0.2941	0.3333	0.2857	0.144	-0.095	0.377	54	0.388	0.457	77	79	-0.503797	0.037975
FvWD40-112	0.4561	0.1889	0.3374	0.2411	0.181	-0.102	0.354	51.36	0.389	0.453	1566	1633	-0.112064	0.083895
FvWD40-113	0.4211	0.2744	0.2857	0.2407	0.216	-0.025	0.416	58.06	0.389	0.443	303	323	-0.351703	0.086687
FvWD40-114	0.1676	0.4946	0.1631	0.3754	0.226	0.13	0.49	49.1	0.389	0.44	418	434	-0.104378	0.057604
FvWD40-115	0.4407	0.2108	0.3434	0.2346	0.212	-0.051	0.392	52.16	0.39	0.446	798	840	-0.105834	0.086905
FvWD40-116	0.3815	0.2444	0.3333	0.2864	0.191	-0.087	0.377	56.36	0.391	0.445	308	319	-0.222884	0.081505
FvWD40-117	0.3564	0.2838	0.2915	0.2914	0.192	-0.049	0.388	56.27	0.391	0.453	361	379	-0.085752	0.081794
FvWD40-118	0.3491	0.3694	0.1284	0.4737	0.226	-0.075	0.394	50.76	0.392	0.425	551	581	-0.716695	0.10327
FvWD40-119	0.2737	0.3496	0.2722	0.3247	0.212	0.049	0.449	59.03	0.392	0.446	419	431	-0.131555	0.069606
FvWD40-120	0.3467	0.4307	0.175	0.289	0.266	0.137	0.506	51.49	0.393	0.447	318	329	-0.414894	0.085106
FvWD40-121	0.4162	0.2348	0.3275	0.2327	0.194	-0.065	0.385	52.7	0.393	0.423	771	796	-0.30603	0.056533
FvWD40-122	0.3446	0.294	0.2163	0.355	0.19	0.006	0.422	58.19	0.397	0.454	462	482	-0.41888	0.076763
FvWD40-123	0.4383	0.2135	0.2965	0.2645	0.194	-0.045	0.385	56.04	0.398	0.47	1407	1486	0.019448	0.072678
FvWD40-124	0.3785	0.2869	0.3071	0.2531	0.236	0.074	0.466	56.67	0.398	0.456	307	326	-0.236503	0.082822
FvWD40-125	0.4349	0.2397	0.3494	0.2304	0.208	-0.048	0.398	54.4	0.399	0.446	337	353	-0.158357	0.090652
FvWD40-126	0.406	0.2531	0.2602	0.3416	0.218	0.01	0.434	55.61	0.399	0.452	489	509	-0.352849	0.051081
FvWD40-127	0.3918	0.232	0.3513	0.2423	0.186	-0.053	0.38	51.22	0.4	0.458	445	472	-0.095763	0.057203
FvWD40-128	0.4362	0.2367	0.3302	0.2475	0.194	-0.027	0.408	54.23	0.4	0.469	532	552	-0.655254	0.056159
FvWD40-129	0.44	0.2509	0.2983	0.2825	0.212	-0.024	0.414	52.86	0.4	0.457	324	342	-0.419591	0.102339
FvWD40-130	0.4376	0.2042	0.3091	0.302	0.18	-0.119	0.351	53.77	0.401	0.489	720	746	-0.369437	0.08445
FvWD40-131	0.4614	0.2126	0.2833	0.2965	0.203	-0.05	0.384	53.24	0.403	0.467	1174	1218	-0.206158	0.090312
FvWD40-132	0.4281	0.2241	0.3381	0.2313	0.202	-0.011	0.408	55.82	0.404	0.474	1153	1203	-0.183957	0.080632
FvWD40-133	0.4076	0.2643	0.3061	0.2662	0.197	-0.056	0.387	56.09	0.404	0.466	926	956	-0.386088	0.0659
FvWD40-134	0.4626	0.2022	0.3221	0.2492	0.198	-0.135	0.349	53.5	0.404	0.448	421	433	-0.203926	0.083141
FvWD40-135	0.372	0.2946	0.3333	0.2582	0.235	0.013	0.435	56.38	0.404	0.442	393	408	-0.371324	0.071078
FvWD40-136	0.4242	0.1818	0.3444	0.3372	0.188	-0.071	0.375	51.41	0.406	0.453	120	124	-0.30242	0.104839
FvWD40-137	0.1418	0.7015	0.0658	0.3049	0.276	0.214	0.545	33.34	0.407	0.444	310	326	-0.225153	0.082822
FvWD40-138	0.362	0.3503	0.2467	0.2662	0.21	-0.018	0.412	60.49	0.409	0.451	588	609	-0.114121	0.08046
FvWD40-139	0.4816	0.1659	0.361	0.2824	0.188	-0.129	0.349	48.96	0.41	0.434	544	560	-0.501964	0.078571
FvWD40-140	0.4574	0.2128	0.3623	0.2778	0.233	-0.054	0.396	51.6	0.41	0.461	727	751	-0.824368	0.082557
FvWD40-141	0.5062	0.1759	0.3498	0.1885	0.231	-0.066	0.39	54.09	0.411	0.475	369	385	-0.187013	0.067532
FvWD40-142	0.1969	0.6614	0.1754	0.1402	0.212	0.163	0.507	38.17	0.412	0.46	144	150	-0.361333	0.08
FvWD40-143	0.3439	0.2548	0.311	0.3419	0.214	-0.084	0.384	48.83	0.413	0.481	198	207	-0.468116	0.057971
FvWD40-144	0.4513	0.3127	0.186	0.2804	0.232	0.023	0.438	54.44	0.414	0.443	388	413	-0.485956	0.099274
FvWD40-145	0.2443	0.3973	0.1458	0.4485	0.168	-0.052	0.378	48.36	0.414	0.436	527	546	-0.376557	0.067766
FvWD40-146	0.4513	0.3127	0.186	0.2804	0.232	0.023	0.438	54.44	0.414	0.436	388	413	-0.485956	0.099274
FvWD40-147	0.3782	0.3236	0.2642	0.3047	0.24	0.006	0.435	58.46	0.419	0.504	329	348	-0.487644	0.097701
FvWD40-148	0.4728	0.1782	0.3368	0.2889	0.218	-0.068	0.383	53.38	0.419	0.457	496	513	-0.353216	0.083821
FvWD40-149	0.4694	0.2219	0.3542	0.2344	0.223	-0.136	0.356	49.17	0.422	0.46	480	501	-0.45509	0.073852
FvWD40-150	0.4639	0.1929	0.353	0.2423	0.178	-0.093	0.359	51.11	0.426	0.488	3154	3260	-0.152792	0.084969
FvWD40-151	0.4746	0.1778	0.3449	0.2463	0.177	-0.096	0.368	50.6	0.43	0.449	742	762	-0.493438	0.05643
FvWD40-152	0.3676	0.3108	0.3009	0.3165	0.209	0.003	0.429	56.34	0.431	0.47	441	456	-0.422368	0.098684
FvWD40-153	0.4771	0.1826	0.3516	0.2557	0.19	-0.102	0.365	50.63	0.433	0.452	1486	1550	-0.657484	0.07871
FvWD40-154	0.4458	0.1805	0.354	0.2287	0.176	-0.143	0.337	50.09	0.434	0.472	731	760	-0.328947	0.067105
FvWD40-155	0.2429	0.489	0.175	0.3156	0.229	0.082	0.467	51.38	0.434	0.47	364	377	-0.15252	0.098143
FvWD40-156	0.2471	0.4853	0.2062	0.2727	0.221	0.1	0.477	54.82	0.436	0.484	384	395	-0.151899	0.093671
FvWD40-157	0.2229	0.4968	0.1752	0.323	0.224	0.134	0.493	50.64	0.438	0.467	357	369	-0.131165	0.092141
FvWD40-158	0.4466	0.1957	0.3526	0.2873	0.191	-0.06	0.387	53.81	0.44	0.502	671	693	-0.436941	0.096681
FvWD40-159	0.4588	0.2158	0.317	0.2291	0.202	-0.044	0.387	52.37	0.442	0.473	1322	1372	-0.122158	0.075073
FvWD40-160	0.3329	0.2941	0.2524	0.3636	0.207	-0.018	0.418	57.07	0.442	0.464	901	937	-0.570331	0.068303
FvWD40-161	0.4612	0.2091	0.2895	0.2487	0.218	-0.039	0.405	54.59	0.443	0.493	531	550	-0.301818	0.081818
FvWD40-162	0.4379	0.2327	0.3366	0.2478	0.212	-0.056	0.39	53.4	0.444	0.484	923	955	-0.308168	0.063874
FvWD40-163	0.4543	0.1731	0.3892	0.25	0.197	-0.088	0.372	50.13	0.446	0.462	1041	1076	-0.682342	0.05855
FvWD40-164	0.3692	0.3441	0.195	0.3451	0.219	-0.002	0.429	58.13	0.446	0.456	324	346	-0.325145	0.086705
FvWD40-165	0.2518	0.4088	0.2331	0.3611	0.198	-0.012	0.417	53.35	0.447	0.488	314	335	-0.296716	0.110448
FvWD40-166	0.3103	0.3621	0.3636	0.2283	0.214	-0.045	0.407	57.07	0.448	0.465	135	139	-0.599281	0.079137
FvWD40-167	0.3626	0.261	0.322	0.2772	0.187	-0.025	0.402	53.87	0.453	0.493	415	436	-0.335551	0.075688
FvWD40-168	0.4639	0.3162	0.247	0.2217	0.245	0.043	0.451	54.45	0.456	0.479	339	360	-0.335	0.122222
FvWD40-169	0.473	0.1892	0.3643	0.2246	0.216	-0.095	0.373	48.64	0.459	0.496	343	353	-0.318697	0.056657
FvWD40-170	0.4091	0.2386	0.3468	0.2536	0.221	-0.031	0.405	60.11	0.46	0.477	301	317	-0.35142	0.091483
FvWD40-171	0.3488	0.3341	0.2046	0.3512	0.191	-0.036	0.401	54.22	0.463	0.479	491	511	-0.543053	0.062622
FvWD40-172	0.4759	0.1861	0.3184	0.2603	0.206	-0.056	0.387	52.19	0.467	0.498	1098	1138	-0.302812	0.082601
FvWD40-173	0.3817	0.2258	0.3544	0.274	0.158	-0.126	0.349	61	0.467	0.472	209	218	-0.126606	0.082569
FvWD40-174	0.4054	0.255	0.2709	0.3228	0.211	-0.061	0.383	57.26	0.469	0.453	861	888	-0.123874	0.095721
FvWD40-175	0.4637	0.1997	0.3537	0.256	0.2	-0.078	0.377	52.11	0.469	0.483	881	925	-0.308757	0.095135
FvWD40-176	0.4496	0.2689	0.3333	0.228	0.246	-0.036	0.411	53.16	0.469	0.491	287	303	-0.216172	0.108911
FvWD40-177	0.4329	0.2053	0.3396	0.2738	0.21	-0.056	0.395	54.23	0.469	0.491	598	622	-0.239228	0.062701
FvWD40-178	0.3122	0.3889	0.244	0.2632	0.24	0.07	0.467	57.58	0.47	0.47	426	440	-0.165	0.090909
FvWD40-179	0.3764	0.2802	0.3245	0.2684	0.208	-0.045	0.397	52.79	0.474	0.461	433	448	-0.335268	0.091518
FvWD40-180	0.502	0.2389	0.1724	0.3182	0.305	0.151	0.512	47.96	0.485	0.471	293	313	-0.278914	0.086262
FvWD40-181	0.4735	0.2275	0.2836	0.2603	0.201	-0.098	0.364	54.07	0.486	0.482	442	463	-0.441037	0.071274
FvWD40-182	0.4373	0.2026	0.4037	0.204	0.183	-0.122	0.351	50.46	0.493	0.492	359	378	-0.234392	0.100529
FvWD40-183	0.4342	0.2061	0.3565	0.253	0.176	-0.045	0.385	53.32	0.494	0.502	556	578	-0.26436	0.064014
FvWD40-184	0.2103	0.3863	0.1391	0.4398	0.196	0.092	0.47	50.55	0.51	0.5	438	464	-0.165302	0.090517
FvWD40-185	0.4087	0.2638	0.3174	0.2345	0.211	0.005	0.424	55.88	0.514	0.488	410	432	-0.266435	0.076389
FvWD40-186	0.4	0.2476	0.3069	0.2605	0.2	0.017	0.428	57.47	0.514	0.509	481	504	-0.274603	0.073413
FvWD40-187	0.4481	0.2158	0.2658	0.2885	0.23	-0.017	0.416	57.05	0.515	0.498	279	302	-0.159934	0.086093
FvWD40-188	0.4251	0.256	0.3069	0.2486	0.219	-0.033	0.41	53.75	0.519	0.502	485	510	-0.432745	0.070588
FvWD40-189	0.4045	0.2707	0.3359	0.2172	0.202	-0.077	0.382	56.4	0.524	0.518	353	369	-0.25935	0.092141
FvWD40-190	0.1331	0.6109	0.0586	0.4597	0.284	0.231	0.555	39.07	0.533	0.514	348	364	-0.349451	0.082418
FvWD40-191	0.4959	0.2137	0.3343	0.2006	0.227	-0.025	0.409	52.93	0.537	0.508	445	474	-0.357173	0.094937
FvWD40-192	0.4728	0.1649	0.3701	0.2195	0.192	-0.078	0.375	49.53	0.546	0.527	865	905	-0.342099	0.064088
FvWD40-193	0.3985	0.2143	0.3448	0.2417	0.148	-0.103	0.347	55.01	0.547	0.505	294	309	-0.044984	0.07767
FvWD40-194	0.459	0.1891	0.3271	0.2531	0.208	-0.063	0.384	52.67	0.557	0.554	1076	1112	-0.33759	0.073741
FvWD40-195	0.3544	0.2733	0.234	0.3776	0.198	-0.086	0.382	53.53	0.569	0.513	393	416	-0.179567	0.088942
FvWD40-196	0.4805	0.1968	0.3308	0.2593	0.206	-0.065	0.389	51.12	0.605	0.518	691	742	-0.889757	0.075472
FvWD40-197	0.4325	0.2094	0.3303	0.2408	0.185	-0.087	0.368	56.3	0.61	0.524	413	428	-0.080374	0.109813
FvWD40-198	0.4432	0.2185	0.309	0.2725	0.19	-0.082	0.366	54.77	0.624	0.522	1488	1551	-0.224887	0.090264
FvWD40-199	0.4209	0.2405	0.3048	0.2764	0.228	0.03	0.439	56.26	0.625	0.547	374	391	-0.151918	0.092072
FvWD40-200	0.4326	0.1781	0.3294	0.3375	0.202	-0.077	0.374	49.94	0.628	0.536	516	538	-0.634201	0.066914
FvWD40-201	0.4613	0.257	0.2542	0.343	0.224	-0.054	0.392	54.46	0.641	0.531	403	423	-0.565485	0.092199
FvWD40-202	0.4375	0.2642	0.2985	0.241	0.246	-0.054	0.394	56.39	0.654	0.547	421	435	-0.192414	0.068966
FvWD40-203	0.4702	0.1605	0.355	0.2287	0.187	-0.089	0.365	50.42	0.663	0.526	2879	2999	-0.18126	0.069023
FvWD40-204	0.4641	0.1874	0.3439	0.2429	0.192	-0.088	0.366	51.39	0.669	0.552	2443	2557	-0.129449	0.093469
FvWD40-205	0.3291	0.299	0.2507	0.3343	0.175	-0.029	0.404	56.69	0.674	0.558	455	477	-0.493501	0.067086
FvWD40-206	0.3874	0.2282	0.3263	0.2646	0.196	-0.058	0.388	55.47	0.677	0.534	765	793	-0.411097	0.063052
FvWD40-207	0.4044	0.2216	0.3497	0.2607	0.182	-0.034	0.399	55.37	0.688	0.578	406	419	-0.172076	0.095465
FvWD40-208	0.3851	0.2448	0.3519	0.2741	0.17	-0.065	0.376	55.99	0.694	0.617	386	408	-0.544853	0.088235
FvWD40-209	0.4448	0.231	0.3529	0.235	0.209	-0.051	0.387	55.31	0.704	0.557	341	358	-0.064804	0.111732
FvWD40-210	0.3825	0.2596	0.2687	0.316	0.197	-0.025	0.409	58.36	0.722	0.581	418	439	-0.267198	0.082005
FvWD40-211	0.4434	0.1747	0.3219	0.303	0.18	-0.143	0.339	50.76	0.735	0.615	622	646	-0.230341	0.085139
FvWD40-212	0.4577	0.1796	0.3098	0.3176	0.185	-0.133	0.352	51.59	0.774	0.585	679	709	-0.403949	0.090268
FvWD40-213	0.169	0.5106	0.0916	0.4867	0.237	0.171	0.515	42.65	0.782	0.588	326	344	-0.315988	0.084302
FvWD40-214	0.3763	0.2823	0.2943	0.2719	0.209	0.021	0.437	51.68	0.826	0.594	430	453	-0.524283	0.077263
FvWD40-215	0.4764	0.2006	0.2943	0.2706	0.206	-0.04	0.395	51.72	0.842	0.615	1093	1142	-0.286865	0.078809
FvWD40-216	0.4239	0.2717	0.3349	0.2211	0.233	-0.028	0.41	53.25	0.894	0.649	844	875	-0.238857	0.075429
Average	0.40807	0.261314	0.299279	0.274445	0.207727	-0.039125	0.399806	53.2605	0.421565	0.465051	608.398	633.657	-0.314588	0.0818715
