# Supplementary material for: Genome-Wide Identification and Analysis of WD40 Family and Its Expression in F. vesca at Different Coloring Stages
Source: Int J Mol Sci. 2024 Nov 17;25(22):12334. doi: 10.3390/ijms252212334 (PMC11594367; doi:10.3390/ijms252212334)
Supplement: Supplementary file 1 [file ijms-25-12334-s001.zip › Supplementary Table S4.xlsx]

## Sheet: Sheet1
Primer pair #	Forward primer Sequence (5'->3')	Forward primer Length	Forward primer Tm	Forward primer GC%	Forward primer Self complementarity	Forward primer Self 3' complementarity	Reverse primer Sequence (5'->3')	Reverse primer Length	Reverse primer Tm	Reverse primer GC%	Reverse primer Self complementarity	Reverse primer Self 3' complementarity
FvWD40-6	AGCGTGTCCGAACTGGATTATGG	23	62.84	52.17	4	0	GTCACCTCTCCACCAACACAGTAG	24	62.59	54.17	3	1
FvWD40-8	AGCGTGAACCAGTGCCAACC	20	63.57	60	3	0	GCTCCTCATCCTCACTATCTTCGTC	25	62.28	52	2	1
FvWD40-11	GTTGGAGCAGAGCCTCTACTTAGC	24	62.76	54.17	9	5	TAACATCCACAACTCCTCCGTAACC	25	62.3	48	3	1
FvWD40-16	CAGCAACGGACTCAGATTCAATCAG	25	62.14	48	7	7	CAGGACGCACAGCAGATGGAG	21	63.33	61.9	3	1
FvWD40-22	GCAACACGGAGAGCATCAACAC	22	62.56	54.55	2	0	TCTTTCCATCCCATCCAGCAGTTAC	25	62.62	48	3	3
FvWD40-24	CGCCTATCGTGGTCCTCTAATGG	23	62.46	56.52	3	3	TCAATGGAGTCTGCTGGCTTCTTAG	25	62.6	48	4	4
FvWD40-36	TGAACTGCCATCATTTGCTGAAAGG	25	62.52	44	4	3	TCCACCCACTTCCAACAGAAAGG	23	62.59	52.17	3	0
FvWD40-40	TATCCGCTGCCGTTGCCTTG	20	63.47	60	3	0	TGATGTTCTCTGCCTAGCCTACTTG	25	62.13	48	5	1
FvWD40-50	TCCTCCGACTCCCACTACATCTG	23	62.83	56.52	3	2	TCTTGACGCACTCGCCTGTTG	21	63.45	57.14	2	0
FvWD40-56	ACAGCAGCAACAACAGACACAAC	23	62.51	47.83	3	0	TCTTTCCTCGTACATCTTGGTAGCC	25	62.13	48	4	2
FvWD40-60	TCAACAAGAGCACCGTGGATGG	22	63.08	54.55	5	2	ACTATTGCCTAAGTCCGCCTCAAG	24	62.48	50	3	3
FvWD40-62	CTCCATCTCCTCCATTGCAGTCTC	24	62.54	54.17	5	1	CCGTATTCATTGTGGTCTGGTTGTC	25	62.1	48	3	1
FvWD40-65	GTGGCTGTGCTGCGAGGTC	19	63.86	68.42	3	2	GCTGATGCTGTTGTCCGATTCTG	23	62.31	52.17	3	3
FvWD40-66	GCGGCTCGGCTGATAAGACC	20	63.3	65	4	4	CGGCTCACGATCCTCCTCAAC	21	62.8	61.9	4	1
FvWD40-68	AGCAGCAACATCTATCCAATTCGC	24	62.04	45.83	4	2	CTGAACTGGTGGGAGAAGTGGTAG	24	62.37	54.17	3	0
FvWD40-70	TCAAGAGCCTCAAGCCGCATAG	22	62.68	54.55	5	3	CCTCACCAAGTTAATCATCGCCAAG	25	62.16	48	4	2
FvWD40-72	GGGATACCAGGTGGAGATTTGAGTC	25	62.43	52	5	3	GCTTGAAGTGCTTGCCAGTGAC	22	62.77	54.55	5	3
FvWD40-75	TAAGGCGGAACATTGATGAAGTTGC	25	62.33	44	6	6	CCCAGTTTCCAGATCCACCAGAG	23	62.51	56.52	4	0
FvWD40-88	GTGTTGGCGGAGAGCGAGAG	20	63.15	65	2	0	CCTTTAAACCCAGCTTCATGTCCAG	25	62.07	48	6	1
FvWD40-90	CTGGGCACTTGGATTTCTCGTTTG	24	62.62	50	2	0	CAGCAACTGACTTGGATAGGTTTCG	25	62.09	48	5	2
FvWD40-92	TGACAATCTCACGGCTCACACAG	23	62.95	52.17	5	1	CCATAGGCTGACCAAGGAATCGG	23	62.93	56.52	3	1
FvWD40-101	CACTGGTCACTCTTCACTCCTCTG	24	62.35	54.17	3	1	GGCCATGCACGAAATATCCAAGAC	24	62.56	50	4	1
FvWD40-103	GGCTGGCAGTTCTGATAGGATGG	23	62.93	56.52	5	0	TGGAAGACAGACTCATTGACGGATC	25	62.35	48	5	4
FvWD40-107	GAGGCGGCAATTATCACTGAATGG	24	62.33	50	5	1	AAATACGAGCAGCACACCAAGTAAC	25	62.04	44	3	3
FvWD40-109	GCCGTGGAGATACTGGTGAAGG	22	62.68	59.09	2	0	AAGAGTCAACAGATGCGTGATTTCC	25	61.82	44	3	0
FvWD40-115	AGCAGCACACCATAGAGAAGAATCC	25	62.65	48	3	2	CAACACAACAGGAACCGCATCAG	23	62.68	52.17	2	1
FvWD40-126	AGCAAGTTCTCAAGTCGTCACATTG	25	61.98	44	3	3	GTCCATCCATACTGAAGCCGAGAG	24	62.58	54.17	2	0
FvWD40-127	GAACAAGCCTCAACAGCCTCTTTG	24	62.57	50	5	3	ACCGCCAGCAAGATATACACCATC	24	62.84	50	4	0
FvWD40-133	AGCGAGTGGTCTATGCGATTGG	22	62.73	54.55	2	1	CAACGGTGAAGATGCGGATGAAG	23	62.31	52.17	4	0
FvWD40-151	TAGTGGAAGTGATGATGGCAGATGG	25	62.43	48	3	0	ACGACACAATCAGAGGGATGACAC	24	62.65	50	3	1
FvWD40-156	AGTCTGGCGTGCTTTGCTCTC	21	63.22	57.14	3	1	TGCTCCTCTCCTCACCTCTTGG	22	63.14	59.09	2	0
FvWD40-159	ATGTGCTCCTCTGCTTGCTGAG	22	62.89	54.55	6	6	TCATCTCCACCATTGCCTTCTCTAC	25	62.14	48	3	0
FvWD40-170	ACTTGCGACGGCGAGCTATG	20	63.21	60	4	0	CAGGGTATTGGATGGTGCGGTAG	23	62.92	56.52	2	0
FvWD40-174	TGGGAGTGGCGGTCAGAGAG	20	63.41	65	3	1	GAATCAGGCGAATAGGCAACACAG	24	62.26	50	3	1
FvWD40-184	GGCGGACTCAACTTACTCAGGAC	23	62.77	56.52	3	1	AAGCCTCGTGTGCGTGTACC	20	63.04	60	4	2
FvWD40-187	CACCACTAGGATAGACCAAGCAGAC	25	62.41	52	4	1	TGTATTGTCGCAGCCACCAGAG	22	62.87	54.55	5	3
FvWD40-195	CTCCATTTCGTGCCTGTCTTTATGC	25	62.65	48	3	2	CCGCCTTCACCGAGCCATC	19	63.37	68.42	2	1
FvWD40-208	GGACCTGTCTGTGGATTGGAGTG	23	62.74	56.52	4	0	TGATGTGCTCGCTCGGACTATAAC	24	62.56	50	4	1
FvWD40-209	GTGTTGTGCTGCTGTCTTCAAGG	23	62.62	52.17	5	3	ATGGGCACTTCTGTAACCTCATACC	25	62.38	48	3	0
FvWD40-211	TCCACCCGCAATTACATCTCTCAG	24	62.48	50	4	3	CCAGTTATTTGTTGACCCGCAGAC	24	62.38	50	2	1
FvGAPDH	CATTCATCACCACCGACTACA	21	57.75	47.62	2	0	GAAGGGTCTTCTCATCCTTGAC	22	58.13	50	5	1
